# Supplementary material for: Construction and Application of a Plasmid-Based Signal Peptide Library for Improved Secretion of Recombinant Proteins with Priestia megaterium
Source: Microorganisms. 2022 Apr 5;10(4):777. doi: 10.3390/microorganisms10040777 (PMC9032162; doi:10.3390/microorganisms10040777)
Supplement: Supplementary file 1 [file microorganisms-10-00777-s001.zip]

Archive with 1 entries (1 files):
- Mayer et al. Supplementary Material.pdf
